# Supplementary material for: Blueberry Bagasse-Enriched Whey Fermented Formulations: Effect of Incorporation Timing on Functional Properties and Neurobiological Evaluation in a Murine Model Using a Selected Formulation
Source: Nutrients. 2026 May 14;18(10):1558. doi: 10.3390/nu18101558 (PMC13209441; doi:10.3390/nu18101558)
Supplement: Supplementary file 1 [file nutrients-18-01558-s001.zip]

Archive with 1 entries (1 files):
- nutrients-4278018-supplementary.pdf
